# Supplementary material for: Tumor suppressor FOXO3 regulates ribonucleotide reductase subunit RRM2B and impacts on survival of cancer patients
Source: Oncotarget. 2014 May 31;5(13):4834–44. doi: 10.18632/oncotarget.2044 (PMC4148103; doi:10.18632/oncotarget.2044)
Supplement: Supplementary file 2 [file oncotarget-05-4834-s002.xls]

## Sheet: Sheet1
Supplementary Table S1. Sequences of oligos, primers and siRNAs applied in this study.
Oligos for DNA pulldown assay
MnSOD-DBE	5'-biotin-CTTCTGACGTCTGTAAACAAGCCCAGCCC-3';
	5'-GGGCTGGGCTTGTTTACAGACGT-CAGAAG-3';
RRM2B-DBE	5'-Biotin-CCCCTTTTCGGTTGTTTACGCACGAAACC-3'
	5'-GGTTTCGTGCGTAAACAACCGAAAAGGGG-3'
RRM2B-DBE-Mut	5'-Biotin-CCCCTTTTCGGTTGGGTACGCACGAAACC-3'
	5'-GGTTTCGTGCGTACCCAACCGAAAAGGGG-3'
Primers for real-time PCR
GAPDH	GGGAAGGTGAAGGTCGGAGTC (F) and GATGGCAACAATATCCACTTTACC (R)
FOXO3	TGAACGTGGGGAACTTCACTG (F) and TTGGCAAAGGGTTTTCTCTGT (R)
RRM2B	GAGGCTCGCTGTTTCTATGG (F) and ATCTGCTATCCATCGCAAGG (R)
FOXO3 siRNA sequences
A	Sense: GUCAGCCAGUCUAUGCAAAtt; Antisense: UUUGCAUAGACUGGCUGACtt
B	Sense: GGAACUUCACUGGUGCUAAtt; Antisense: UUAGCACCAGUGAAGUUCCtt
C	Sense: CACAAGACCUACAGAGAAAtt; Antisense: UUUCUCUGUAGGUCUUGUGtt
Primer sequences for constructing RRM2B promoter constructs
-964	F with Mlu I site: CTATTAACGCGTGCCTGACTTTAGTAACGTGTCC
	R with HindIII site: CTATTAAAGCTTCACTTGGTGCGGCAGGTGTC
-2965	F with Mlu I site: CTATTAACGCGTCCACTTAGTAAATTAATGAAAGC
	R with HindIII site: CTATTAAAGCTTCTATATGAAGATGTAGAATTCTG
-5583	F with Mlu I site: CTATTAACGCGTGCTATACTTTACACACTGGCAG
	R with HindIII site: CTATTAAAGCTTCACCGTGTTAGCAAGGATCATC
Primer sequences for promoter mutation
Mut1	CTTCCCCTTTTCGGTTGGGTACGCACGAAACCAG
	CTGGTTTCGTGCGTACCCAACCGAAAAGGGGAAG
Mut2	CTTCCCCTTTTCGGTTGGGCACGCACGAAACCAG
	CTGGTTTCGTGCGTGCCCAACCGAAAAGGGGAAG
Primer sequences for ChIP PCR
RRM2B (-964)	GCCTGACTTTAGTAACGTGTCC (F) and GAGAACGCGCTGTTGCTG (R)
P27	GTCCCTTCCAGCTGTCACAT (F) and GGAAACCAACCTTCCGTTCT (R)
GAPDH	GGGAAGGTGAAGGTCGGAGTC (F) and GATGGCAACAATATCCACTTTACC (R)
